# Supplementary material for: A TV–BM3D Iterative Algorithm for VMAT-CT Reconstruction
Source: J Imaging. 2026 Apr 10;12(4):166. doi: 10.3390/jimaging12040166 (PMC13118252; doi:10.3390/jimaging12040166)
Supplement: Supplementary file 1 [file jimaging-12-00166-s001.zip]

Archive with 1 entries (1 files):
- jimaging-4166931-supplementary.pdf
